# Supplementary material for: The Impact of Retinal Configuration on the Protein–Chromophore Interactions in Bistable Jumping Spider Rhodopsin-1
Source: Molecules. 2021 Dec 23;27(1):71. doi: 10.3390/molecules27010071 (PMC8746357; doi:10.3390/molecules27010071)
Supplement: Supplementary file 1 [file molecules-27-00071-s001.zip]

Archive with 1 entries (1 files):
- molecules-1486488-supplementary.pdf
